# Supplementary material for: PDK1 Inhibitor BX795 Improves Cisplatin and Radio-Efficacy in Oral Squamous Cell Carcinoma by Downregulating the PDK1/CD47/Akt-Mediated Glycolysis Signaling Pathway
Source: Int J Mol Sci. 2021 Oct 25;22(21):11492. doi: 10.3390/ijms222111492 (PMC8584253; doi:10.3390/ijms222111492)
Supplement: Supplementary file 1 [file ijms-22-11492-s001.zip]

Archive with 1 entries (1 files):
- ijms-1411830-supplementary.pdf
